# Supplementary material for: A machine-learning scraping tool for data fusion in the analysis of sentiments about pandemics for supporting business decisions with human-centric AI explanations
Source: PeerJ Comput Sci. 2021 Sep 17;7:e713. doi: 10.7717/peerj-cs.713 (PMC8459777; doi:10.7717/peerj-cs.713)
Supplement: Supplemental Information 1 [file peerj-cs-07-713-s001.zip]

Archive with 38 entries (30 files):
- py/
- py/bak/
- py/bak/MLtext.py
- py/inputClus.txt
- py/MLtext.py
- py/plot_affinity_propagation.py
- py/train/
- py/train/other/
- py/train/other/1.txt
- py/train/other/2.txt
- py/train/other/3.txt
- py/train/other/4.txt
- py/train/other/5.txt
- py/train/other/6.txt
- py/train/relevant/
- py/train/relevant/1.txt
- py/train/relevant/2.txt
- py/train/relevant/3.txt
- py/train/relevant/4.txt
- py/train/relevant/5.txt
- py/valid/
- py/valid/other/
- py/valid/other/1.txt
- py/valid/other/2.txt
- py/valid/other/3.txt
- py/valid/other/4.txt
- py/valid/other/5.txt
- py/valid/other/6.txt
- py/valid/other/7.txt
- py/valid/relevant/
- py/valid/relevant/1.txt
- py/valid/relevant/2.txt
- py/valid/relevant/3.txt
- py/valid/relevant/4.txt
- py/valid/relevant/5.txt
- py/valid/relevant/6.txt
- py/valid/relevant/7.txt
- py/valid/relevant/8.txt
