# Supplementary material for: A machine-learning scraping tool for data fusion in the analysis of sentiments about pandemics for supporting business decisions with human-centric AI explanations
Source: PeerJ Comput Sci. 2021 Sep 17;7:e713. doi: 10.7717/peerj-cs.713 (PMC8459777; doi:10.7717/peerj-cs.713)
Supplement: Supplemental Information 1 [file peerj-cs-07-713-s001.zip › py/bak/MLtext.py]

from sklearn.feature_extraction.text import CountVectorizer
from sklearn.feature_extraction.text import TfidfTransformer
from sklearn.naive_bayes import MultinomialNB

# Creat raw docs
rawDocs = []
file = open("relevant/1.txt", "r")
#print(file.read())
rawDocs.append(file.read())
file = open("other/1.txt", "r")
rawDocs.append(file.read())
print(rawDocs)

# Count occurences of words in each document
countVect= CountVectorizer()
xTrainCounts = countVect.fit_transform(rawDocs)
print(xTrainCounts.shape)
print(xTrainCounts.toarray())

# Calculate frequences
tfidfTransformer = TfidfTransformer()
xTrainTfidf = tfidfTransformer.fit_transform(xTrainCounts)
print(xTrainTfidf.shape)
print(xTrainTfidf.toarray())

# Classifier Training
clf = MultinomialNB().fit(xTrainTfidf, ["relevant", "other"])

# Classifier Prediction
docsNew =["Artificial intelligence is incorporating scrapping tools"]
xNewCounts = countVect.transform(docsNew)
xNewTfidf = tfidfTransformer.transform(xNewCounts)
predicted = clf.predict (xNewTfidf)
print("Predicted: "+str(predicted))

##### NOT USED ######
