# Supplementary material for: A machine-learning scraping tool for data fusion in the analysis of sentiments about pandemics for supporting business decisions with human-centric AI explanations
Source: PeerJ Comput Sci. 2021 Sep 17;7:e713. doi: 10.7717/peerj-cs.713 (PMC8459777; doi:10.7717/peerj-cs.713)
Supplement: Supplemental Information 1 [file peerj-cs-07-713-s001.zip › py/inputClus.txt]

75 12
70 10
72 14
77 13
70 18
75 14
40 22
44 24
42 26
39 20
38 22
37 27
38 24
41 24
20 40
25 40
25 37
22 35
60 30
62 32
60 27
64 31
56 29
