# Supplementary material for: A machine-learning scraping tool for data fusion in the analysis of sentiments about pandemics for supporting business decisions with human-centric AI explanations
Source: PeerJ Comput Sci. 2021 Sep 17;7:e713. doi: 10.7717/peerj-cs.713 (PMC8459777; doi:10.7717/peerj-cs.713)
Supplement: Supplemental Information 1 [file peerj-cs-07-713-s001.zip › py/MLtext.py]

from sklearn.feature_extraction.text import CountVectorizer
from sklearn.feature_extraction.text import TfidfTransformer
from sklearn.naive_bayes import MultinomialNB
from os.path import isfile
from sklearn.neural_network import MLPClassifier
from sklearn.neighbors import KNeighborsClassifier
from sklearn.svm import SVC


# Load raw docs and labels and return them from a given folder path
def loadRawDocsAndLabels(path):
	categories=["relevant", "other"]
	rawDocs = []
	labels = []
	for i in range(0, len(categories)):
		j=1
		filePath= path+"/"+categories[i]+"/"+str(j)+".txt"
		while(isfile(filePath)):
			# print("Loading  "+filePath)
			file = open(filePath)
			rawDocs.append(file.read())
			labels.append(categories[i])
			j=j+1
			filePath= path+"/"+categories[i]+"/"+str(j)+".txt"	
	#file = open("other/1.txt", "r")
	#rawDocs.append(file.read())
	#print(rawDocs)
	return rawDocs, labels

# It performs the training on a given count vectorizer and and a classifier given 
# in the parameters with the training documents
def trainClassifier(countVect, tfidfTransformer, clf):
	rawDocs, labels = loadRawDocsAndLabels("train")
	# Count occurences of words in each document
	xTrainCounts = countVect.fit_transform(rawDocs)
	#print(xTrainCounts.shape)
	#print(xTrainCounts.toarray())
	# Calculate frequences
	xTrainTfidf = tfidfTransformer.fit_transform(xTrainCounts)
	#print(xTrainTfidf.shape)
	#print(xTrainTfidf.toarray())
   # Train classifier
	clf.fit(xTrainTfidf, labels)

# It performs the validation and calculates the accuracy with docs of valid folder
def validation(countVect, tfidfTransformer, clf):
	docsNew, labels = loadRawDocsAndLabels("valid")
	# Classifier Prediction
	#docsNew =["Artificial intelligence is incorporating scrapping tools"]
	xNewCounts = countVect.transform(docsNew)
	xNewTfidf = tfidfTransformer.transform(xNewCounts)
	predicted = clf.predict (xNewTfidf)
	#print("Predicted: "+str(predicted))
	#print("Actual labels:"+str(labels))
	# Calculate accuracy
	nCases=len(predicted)
	nCorrect=0
	for i in range(0, nCases):
		if(predicted[i]==labels[i]):
			nCorrect = nCorrect+1
	accuracy = 100*nCorrect/nCases
	return accuracy


# It performs all the experimenation for a given list of classifiers and their names
def evaluateClassifiers(classifiers, clfNames):
	# Intialize text analyzer elements and classifier
	countVect= CountVectorizer()
	tfidfTransformer = TfidfTransformer()	
	print("Classifier \t Accuracy")
	for i in range(0, len(classifiers)):		
		clf = classifiers[i]
		# Training
		trainClassifier(countVect, tfidfTransformer, clf)
		# Validation
		accuracy = validation(countVect, tfidfTransformer, clf)
		print(clfNames[i]+"\t"+str(accuracy))


def mainExperiment():
	mlp = MLPClassifier(solver='lbfgs', alpha=1e-5,hidden_layer_sizes=(15,), random_state=1)
	knn = KNeighborsClassifier(n_neighbors=1)
	classifiers = [MultinomialNB(), mlp, knn, SVC()]
	clfNames =["MultinomialNB", "MLP", "KNN", "SVM"]
	evaluateClassifiers(classifiers, clfNames)


######## Main #############

mainExperiment()
 


##### NOT USED ######
