# Supplementary material for: A machine-learning scraping tool for data fusion in the analysis of sentiments about pandemics for supporting business decisions with human-centric AI explanations
Source: PeerJ Comput Sci. 2021 Sep 17;7:e713. doi: 10.7717/peerj-cs.713 (PMC8459777; doi:10.7717/peerj-cs.713)
Supplement: Supplemental Information 1 [file peerj-cs-07-713-s001.zip › py/plot_affinity_propagation.py]

"""
=================================================
Demo of affinity propagation clustering algorithm
=================================================

Reference:
Brendan J. Frey and Delbert Dueck, "Clustering by Passing Messages
Between Data Points", Science Feb. 2007

"""
print(__doc__)

from sklearn.cluster import AffinityPropagation
from sklearn import metrics
from sklearn.datasets import make_blobs
import numpy as np
from io import StringIO 

# #############################################################################
# Generate sample data
#centers = [[40, 40], [73, 32], [22, 80]]
#X, labels_true = make_blobs(n_samples=10, centers=centers, cluster_std=0.5,
#                            random_state=0, center_box=(-100, 100))
#print(X)
#print(labels_true)


########################################
# Import data
file = open("inputClus.txt", "r")
X=np.loadtxt(StringIO(file.read()))

#X=np.array([[1,3], [2,7], [30,32]])
#X= np.concatenate(X, np.array([[1, 3]]))
#X= np.concatenate(X, np.array([[1, 3]]))
print(X)

# #############################################################################
# Compute Affinity Propagation
af = AffinityPropagation(preference=-50).fit(X)
cluster_centers_indices = af.cluster_centers_indices_
labels = af.labels_

n_clusters_ = len(cluster_centers_indices)

print('Estimated number of clusters: %d' % n_clusters_)
#print("Homogeneity: %0.3f" % metrics.homogeneity_score(labels_true, labels))
#print("Completeness: %0.3f" % metrics.completeness_score(labels_true, labels))
#print("V-measure: %0.3f" % metrics.v_measure_score(labels_true, labels))
#print("Adjusted Rand Index: %0.3f"
#      % metrics.adjusted_rand_score(labels_true, labels))
#print("Adjusted Mutual Information: %0.3f"
#      % metrics.adjusted_mutual_info_score(labels_true, labels))
#print("Silhouette Coefficient: %0.3f"
#      % metrics.silhouette_score(X, labels, metric='sqeuclidean'))

# #############################################################################
# Plot result
import matplotlib.pyplot as plt
from itertools import cycle

plt.close('all')
plt.figure(1)
plt.clf()

colors = cycle('bgrcmykbgrcmykbgrcmykbgrcmyk')
for k, col in zip(range(n_clusters_), colors):
    class_members = labels == k
    cluster_center = X[cluster_centers_indices[k]]
    print(X)
    plt.plot(X[class_members, 0], X[class_members, 1], col + '.')
    #plt.plot(X[k, 0], X[k, 1], col + '.')
    plt.plot(cluster_center[0], cluster_center[1], 'o', markerfacecolor=col,
             markeredgecolor='k', markersize=14)
    for x in X[class_members]:
        plt.plot([cluster_center[0], x[0]], [cluster_center[1], x[1]], col)

plt.title('Estimated number of clusters: %d' % n_clusters_)
plt.xlabel("Document Similarity(%)")
plt.ylabel("Sentiment(%)")
plt.show()
