# Supplementary material for: A machine-learning scraping tool for data fusion in the analysis of sentiments about pandemics for supporting business decisions with human-centric AI explanations
Source: PeerJ Comput Sci. 2021 Sep 17;7:e713. doi: 10.7717/peerj-cs.713 (PMC8459777; doi:10.7717/peerj-cs.713)
Supplement: Supplemental Information 1 [file peerj-cs-07-713-s001.zip › py/train/other/1.txt]

Can't Get You Out of My Head - Episode 1: Bloodshed on Wolf Mountain
Episode 1: Bloodshed on Wolf Mountain
Love, power, money, ghosts of empire, conspiracies, artificial intelligence – and You.

Synopsis: We are living through strange days. Across Britain, Europe and America societies have become split and polarised. There is anger at the inequality and the ever growing corruption - and a widespread distrust of the elites. Into this has come the pandemic that has brutally dramatised those divisions. But despite the chaos, there is a paralysis - a sense that no one knows how to escape from this.

Can’t Get You Out of My Head tells how we got to this place. And why both those in power - and we - find it so difficult to move on. At its heart is the strange story of what happened when people's inner feelings got mixed up with power in the age of individualism. How the hopes and dreams and uncertainties inside people's minds met the decaying forces of old power in Britain, America, Russia and China. What resulted was a block not just in the society - but also inside our own heads - that stops us imagining anything else than this.
