# Supplementary material for: A machine-learning scraping tool for data fusion in the analysis of sentiments about pandemics for supporting business decisions with human-centric AI explanations
Source: PeerJ Comput Sci. 2021 Sep 17;7:e713. doi: 10.7717/peerj-cs.713 (PMC8459777; doi:10.7717/peerj-cs.713)
Supplement: Supplemental Information 1 [file peerj-cs-07-713-s001.zip › py/train/other/3.txt]

Pornhub and the pandemic: The importance of mindful consumption
Photo of Porn Hub logo

Photo of phone with dating apps tab open The dark side of dating apps: The game we’re all playing
Illustration of different dating settings around the world Around the world in 80 dates: UC Berkeley students talk dating abroad
Infographic depicting sex toys for 4 different purposes Good vibrations: 4 sex toy styles to spice up your self-love

Even before the pandemic forced us inside and away from one another, Pornhub was a daily habit for more than 120 million people. When countries went into lockdown, Pornhub unlocked its paid content, causing the numbers of viewers to skyrocket.

If you, too, watch porn, perhaps you feel pornography is a shameful vice you sweat about during Sunday service. Maybe it’s a way to feel powerful and validated or a status game you play with your friends. It could even be a living, breathing part of your sexuality.

This uptick in pornography use is not necessarily a bad thing, but it is a fact: The pandemic helped the porn industry further entrench itself into our way of life. The concern is that we could lose our desire for the real relationships that porn attempts to represent. And, as we start looking toward lifting lockdowns and resuming life, the in-person sexual encounters that porn has been replacing will, hopefully, return. The question is: What will be different this time?

In a pandemic-less world, information about sex seems to come from everywhere: video game art, magazine covers, shaving cream ads. The culture of hypersexualization is tempered, typically, by our conversations with others — our parents, our mentors, people of differing genders and sexualities. When that reality-check mechanism goes away for the better part of a year, it's much easier to ruminate on the themes of pornography, often unconsciously.
