# Supplementary material for: A machine-learning scraping tool for data fusion in the analysis of sentiments about pandemics for supporting business decisions with human-centric AI explanations
Source: PeerJ Comput Sci. 2021 Sep 17;7:e713. doi: 10.7717/peerj-cs.713 (PMC8459777; doi:10.7717/peerj-cs.713)
Supplement: Supplemental Information 1 [file peerj-cs-07-713-s001.zip › py/train/other/4.txt]

Can't Get You Out of My Head - Episode 1: Bloodshed on Wolf Mountain
Episode 1: Bloodshed on Wolf Mountain
Love, power, money, ghosts of empire, conspiracies, artificial intelligence – and You.

Synopsis: We are living through strange days. Across Britain, Europe and America societies have become split and polarised. There is anger at the inequality and the ever growing corruption - and a widespread distrust of the elites. Into this has come the pandemic that has brutally dramatised those divisions. But despite the chaos, there is a paralysis - a sense that no one knows how to escape from this.

Can’t Get You Out of My Head tells how we got to this place. And why both those in power - and we - find it so difficult to move on. At its heart is the strange story of what happened when people's inner feelings got mixed up with power in the age of individualism. How the hopes and dreams and uncertainties inside people's minds met the decaying forces of old power in Britain, America, Russia and China. What resulted was a block not just in the society - but also inside our own heads - that stops us imagining anything else than this.


It seems to me that the things were told to use as unifying forces are no longer powerful enough to hold us together.

We're still told communities thrive when they're united. But they're too big to really know the people in your community. And even though we still live close to one another physically. We don't actually need each other to survive like we used to. So we don't speak to our neighbors. We turn to the only thing wr have left. Ourselves. But there's little place for the self to explore in satisfying ways. Ways that hold ourselves together in the mind thats healthy.

A man or a woman on their own in the past. They didnt need to be a village leader or a king. Or hold an important title to find self worth. Their self worth was found in the everyday adventure of struggling to keep their family healthy and together. And to pull their share of the community up.

We don't get that self worth anymore. Even if we work a job today for noble reasons like providing for our family. It doesn't feel justified for many. We've chosen individualism because we'd rather atleast try to discover ourselves. Or live in our own lie than someone elses lie.

These were thoughts and feelings stirred up in me after watching the first episode.
