# Supplementary material for: A machine-learning scraping tool for data fusion in the analysis of sentiments about pandemics for supporting business decisions with human-centric AI explanations
Source: PeerJ Comput Sci. 2021 Sep 17;7:e713. doi: 10.7717/peerj-cs.713 (PMC8459777; doi:10.7717/peerj-cs.713)
Supplement: Supplemental Information 1 [file peerj-cs-07-713-s001.zip › py/train/other/5.txt]

Amazon SuPPort NuMBer 

Amazon SuPPort NuMBer 

In 2020, over 10 lakh small and medium businesses that work with Amazon in India have witnessed tremendous growth and success. Amazon offers them various opportunities to build and grow their business by enabling them to sell their products online on Amazon .in, exporting ‘Made in India’ products globally, running delivery and logistics companies, using the cloud to launch and scale their businesses, creating voice apps, or publishing their own books. Amazon has pledged to invest USD 1 billion to digitise 10 million SMBs, enable e-commerce exports worth USD 10 billion and create 1 million incremental jobs – by 2025.

In keeping with the changing times and a growing need for flexible work options, especially for women, Amazon had adapted to the future of work with its Virtual Customer Service (VCS) programme back in 2017. When working from home took centre stage during the pandemic, Amazon ’s CS team had only to step up what it had already begun years earlier, by helping people with fulfilling work opportunities from the comfort of their homes. Recently, the team has taken a step further by launching its first all-women VCS Centre in Bangalore.

Recognising the versatility of the remote working concept, Amazon had initially introduced its VCS program to create employment prospects for skilled candidates seeking more flexible work opportunities. In the last 3 years, the programme has allowed Amazon to reach out to a wider talent pool, ensuring greater diversity while also roping in talent who might not have been able to physically attend regular office due to various reasons.


For a lot of women, flexible options of working from home (WFH) stand for opportunity. There are many reasons why women find it difficult to join the workforce or are compelled to drop out early. Especially in India, the reasons could be anything from societal pressure to working late hours, leaving their hometown to work in metro cities, or managing a life–work balance.

For new mothers, caregivers and homemakers to stay-at-home parents, VCS is a flexible employment opportunity. As an employer of choice, Amazon has always believed in opening up diverse channels of employment to people and this programme has helped many, especially women, resume their careers once more.

With the launch of the first all-women Amazon VCS Centre in India, we bring you the inspiring stories of women across the country who have benefitted from the programme.

I’ve been working for over 20 years, and have always had to travel for my jobs. Being a mother, I hoped for a job that would allow me the flexibility and financial security to support my family. Ever since I enrolled into Amazon's VCS programme, I’ve been rid of the stress of travelling and the constant struggle of managing work and home, says Sanjana.

Having heard from her LinkedIn connections about the VCS programme, this was Sanjana’s first work from home experience. She adds, Though this was a new experience, I was able to learn quickly with the constant support and guidance from my assigned buddy, my manager and the team. The on boarding process was smooth and I was also offered several online training and certification courses, to help me understand the processes better.
