# Supplementary material for: A machine-learning scraping tool for data fusion in the analysis of sentiments about pandemics for supporting business decisions with human-centric AI explanations
Source: PeerJ Comput Sci. 2021 Sep 17;7:e713. doi: 10.7717/peerj-cs.713 (PMC8459777; doi:10.7717/peerj-cs.713)
Supplement: Supplemental Information 1 [file peerj-cs-07-713-s001.zip › py/train/other/6.txt]

Top Futurology News For the month of January 2021

January came and went in a blink of an eye. The most notable advancement in January is likely China's creation of an integrated quantum communications network, but there were still several other exciting updates. From a startup proclaiming pig-to-human organ transplants later this year to a diabetic wearable that doesn't need needles to a digital AI version of Deepak Chopra you can talk and meditate with, there are some interesting developments to watch indeed.
