# Supplementary material for: A machine-learning scraping tool for data fusion in the analysis of sentiments about pandemics for supporting business decisions with human-centric AI explanations
Source: PeerJ Comput Sci. 2021 Sep 17;7:e713. doi: 10.7717/peerj-cs.713 (PMC8459777; doi:10.7717/peerj-cs.713)
Supplement: Supplemental Information 1 [file peerj-cs-07-713-s001.zip › py/train/relevant/1.txt]

Biodesix Publishes Data on New COVID-19 Artificial Intelligence (AI)-Based Algorithm for Use in Clinical Decision Support Systems


Biodesix, Inc. (Nasdaq: BDSX), a leading data-driven diagnostic solutions company with a focus in lung disease, today announced a publication describing the development of a new AI-based COVID-19 algorithm and the important data from a related study. The paper, entitled,  Predicting Prognosis in COVID-19 Patients using Machine Learning and Readily Available Clinical Data, demonstrates the AI-based algorithm s ability to rapidly and accurately help physicians predict risk of severe outcomes for patients with COVID-19 infection utilizing readily available patient data collected upon hospital admission. The AI-based algorithm, designed to be easily incorporated into existing clinical decision support systems, helps identify those patients who are likely to require intervention, such as treatment with ventilators and admission to intensive care units, or those patients who may develop acute respiratory distress syndrome (ARDS), versus those who likely will not require intervention.
