# Supplementary material for: A machine-learning scraping tool for data fusion in the analysis of sentiments about pandemics for supporting business decisions with human-centric AI explanations
Source: PeerJ Comput Sci. 2021 Sep 17;7:e713. doi: 10.7717/peerj-cs.713 (PMC8459777; doi:10.7717/peerj-cs.713)
Supplement: Supplemental Information 1 [file peerj-cs-07-713-s001.zip › py/train/relevant/2.txt]

The up-to-date research report on Global Artificial Intelligence (AI) in Education Market illustrate a detailed fundamental market overview which is fueled by deep research to accustomed the users with latest Artificial Intelligence (AI) in Education market trends, current market overview and Artificial Intelligence (AI) in Education market development status expected during the forecast period from 2020-2026. Global Artificial Intelligence (AI) in Education Report offers a thorough analysis of different Artificial Intelligence (AI) in Education market segments like dominant key players their visions which will help the readers in analyzing the Artificial Intelligence (AI) in Education growth opportunities.

The Covid-19 pandemic has caused restructuring of tactical, operational, and strategic frameworks among businesses across the industries. The wide-ranging impacts caused by the pandemic and related disruptions in economies are offered a granular assessment in this study on the Artificial Intelligence (AI) in Education Market. The pandemic has triggered industries to adopt new business models and frameworks to emerge resilient against the wake of Covid-19.
