# Supplementary material for: A machine-learning scraping tool for data fusion in the analysis of sentiments about pandemics for supporting business decisions with human-centric AI explanations
Source: PeerJ Comput Sci. 2021 Sep 17;7:e713. doi: 10.7717/peerj-cs.713 (PMC8459777; doi:10.7717/peerj-cs.713)
Supplement: Supplemental Information 1 [file peerj-cs-07-713-s001.zip › py/train/relevant/4.txt]

How Artificial Intelligence is transforming the auto repair claims process

    Email

    Print
    Order Reprints

Automation tools speed up the review of damaged photos and supports the next best action for repair.
Enlarge

Automation tools speed up the review of damaged photos and supports the next best action for repair.

gorodenkoff
By Evan Davies – Chief Technology Officer, Solera
Feb 11, 2021

Whether most people realize it or not, Artificial Intelligence (AI) is something we all come into contact with on a daily basis. One of the most cited examples is, of course, Netflix and its ability to serve up shows, movies, and documentaries based on a user’s historical viewing patterns. In 2021, we will see AI becoming more pervasive and helpful in industries beyond entertainment.

In new research recently released by Solera Holdings, Inc., 76% of consumers said they trust automotive claims driven entirely by AI and 72% were confident in an automated claims and repair journey.

Just as Netflix can suggest the continued binging of Schitt’s Creek in a flash, AI can automate claims for customers to get from accident to a fully repaired vehicle even faster, without some of the previous headaches.

We have now reached a threshold where consumers trust this technology and are willing to use it; a notable achievement. The use of AI is a foundational technology to move quickly from photo to estimate.

So, how does it all work? The sophisticated AI in our solutions like Qapter® have the capability to detect damaged parts, determine the type and severity of damage, appropriate vehicle manufacturer repair operations, and create a pre-estimate for the customer within seconds from receipt of the photographs of the damaged vehicle.

Automation tools improve the first notice of loss (FNOL) and triage processes by speeding up review of damaged photos, identification of total loss vehicles and supports identification of the next best action for repairable vehicles. Decisions that affect claims outcomes for the insurer, repairer and insured are made at the beginning of the claims process. These capabilities all save time, improve estimate accuracy, speed up the claims process and shorten the lifecycle of a claim for insurers, body repair centers, assessors and vehicle owners, and improve customer satisfaction.
Recommended
Government & Regulations
New unemployment claims plummet in Maryland
Government & Regulations
Public paychecks: Here are the 25 highest-paid Alamance County employees
Government & Regulations
Florida sees massive drop in unemployment claims to start February

It’s not just about adding AI to an existing workflow. Solera offers this by blending our repair science technology with more than 300 million historical claims, 1 billion historical images (and growing), and 50 years of automotive claims experience.

The data feeds enhance machine learning algorithms to drive efficiency and accuracy. It provides an integrated approach to increase accuracy and performance, compared to simple AI image recognition point solutions.

In addition to speed, our AI-based solutions, like Qapter, provide a fully digital experience for the consumer. Prior to 2020 and the Covid-19 pandemic, digital experiences, particularly those eliminating in-person contact were considered a nice to have. Now, touchless interactions are considered crucial in many cases. New touchless claims journeys allow the consumer complete control to quickly initiate a claim with their insurer or provide required images to the repairer to aid in parts ordering and repair scheduling from any location. This instantaneous initiation of a claim allows repairers to generate a preliminary estimate for the claim, while ensuring the vehicle is repairable. Insurers are also able to act swiftly to review and authorize the repair.

Find out more about the future of touch-less AI claims with Solera’s Qapter.

Solera is a global leader in data, applications and services for insurance and automotive industries, empowering companies with solutions adhering to the highest standards of privacy, security and integrity. Solera is active in over 90 countries, processing over 300 million digital transactions annually for over 235,000 customers and partners.

    Evan Davies joined Solera in 2020 as CTO, with the responsibility of leading the innovation of go forward product development and design, whilst also ensuring customer product commitments are fulfilled. Prior to joining Solera, Davies spent nine years with Active Network, serving in various roles as president, COO and CTO.
