# Supplementary material for: A machine-learning scraping tool for data fusion in the analysis of sentiments about pandemics for supporting business decisions with human-centric AI explanations
Source: PeerJ Comput Sci. 2021 Sep 17;7:e713. doi: 10.7717/peerj-cs.713 (PMC8459777; doi:10.7717/peerj-cs.713)
Supplement: Supplemental Information 1 [file peerj-cs-07-713-s001.zip › py/train/relevant/5.txt]

It's time to change the situation
Post image

Modihost brings the power of AI to take the hospitality industry to the next stage in its evolution! At ModiHost, we aim to help hoteliers minimize costs, identify the strengths and weaknesses of their business, as well as make it more profitable and customer-focused. It is the AI our platform is based upon that can help hotels gather all the crucial data points about the business as well as utilize information about their guests in the most efficient manner! 

ARTIFICIAL INTELLIGENCE

Hospitality industry generates enormous amount of unprocessed data, which can be used to personalize guests’ experience, make a guest feel special by predicting his needs, eliminating outdated procedures, streamlining time consuming actions and making a guest connected to all hotel services in one touch. 

PERSONALIZED APPROACH

Instead of old way upsale offers to every guest, AI could make a special offers to those, who spend much more during their stay. 
AI predicts clients needs, engages client into conversation in a variety ways, which ultimately leads to upsales. 

PAYMENT MODEL

Easy, Transparent and Affordable payment model empowered by blockchain and smart contracts, which fits hospitality business of any scale and category. 

TOP-NOTCH USER EXPERIENCE

Build from ground up with clients needs in mind. 
Flexible, scalable, fast and intuitive, Modihost automates many repeating chores as well as takes care of client experience inside the hotel.

Learn more about our platform and the new tools that will help your business weather out the pandemic 
