# Supplementary material for: A machine-learning scraping tool for data fusion in the analysis of sentiments about pandemics for supporting business decisions with human-centric AI explanations
Source: PeerJ Comput Sci. 2021 Sep 17;7:e713. doi: 10.7717/peerj-cs.713 (PMC8459777; doi:10.7717/peerj-cs.713)
Supplement: Supplemental Information 1 [file peerj-cs-07-713-s001.zip › py/valid/relevant/6.txt]

eCommerce, Delivery And The Gig Economy Create Opportunities For Both Fraud And The Artificial Intelligence To Detect It
David A. Teich
David A. TeichSenior Contributor
AI
B2B technology analyst, marketer, and consultant

Artificial Intelligence Header Image

Artificial Intelligence Sergey Tarasov - stock.adobe.com

The first area most people think of with fraud is finance. That extends past scammers and includes a wide range of attacks including banking and trades. There has been much discussion on how artificial intelligence (AI) is being used to address wider areas of fraud, such as in pharmaceutical prescription fraud. Last year saw a phenomenal growth in the use of online marketplaces and delivery services. The growth of fraud in those areas also increased. AI is being applied to the problems for the same reason it has been used in other areas.

One of the simplest methods of fraud in an online marketplace is to register a number of accounts and to publish fake listings. Standard procedural techniques often fail for the same reason they didn’t work well with email spam – fraud is indicated by the text in the post, and AI is needed to understand the text and to categorize the posts for potential fraud.

The gig economy tightly linked to ecommerce and is another area where modern fraud needs to be addressed. Multiple platforms have been created for customers, businesses, and delivery drivers, with restaurant services being a perfect example. 

The biggest challenge with identifying financial and related fraud is that it is rare. The technical term

is that is it sparse. Another critical aspect of fraud is that fraudsters are constantly inventing new methods. Rule based systems and supervised learning AI fail when something outside of the rules or labeled events happen. This is why an unsupervised model is always a critical component in fraud, as it can detect anomalous transactions without knowing what they are.
