# Supplementary material for: A machine-learning scraping tool for data fusion in the analysis of sentiments about pandemics for supporting business decisions with human-centric AI explanations
Source: PeerJ Comput Sci. 2021 Sep 17;7:e713. doi: 10.7717/peerj-cs.713 (PMC8459777; doi:10.7717/peerj-cs.713)
Supplement: Supplemental Information 1 [file peerj-cs-07-713-s001.zip › py/valid/relevant/7.txt]

It is important to identify fraudulent transactions as quickly as possible, but there is the other side – false positives. Part of good customer service is not halting a customer’s transaction because it falls outside her normal purchase pattern. One way of doing that is to realize that fraud rarely happens from a single account. AI can look for patterns such as recognizing a number of accounts being created in a short time from the same or similar IP addresses. The result can be a closer focus on transactions by those accounts than by isolated or existing accounts.

That methodology, however, isn’t perfect (as if there is a perfect methodology). The type of platform or industry will impact how the AI can respond. While the goal is to have auto-actions whenever possible. Social media platforms have a very high volume of communications, said Ms. Xie. It is not realistic to have significant human review of those, so the industry primarily wants auto-action. For financial institutions, given transaction importance, they are more open

to manual review to limit false positives. The trend and customer experience requirements, however, are also increasingly pushing all transactions to take place in real time without manual review. eCommerce falls in between the two other examples.

The core of the system is neural networks trained with unsupervised learning. However, as is oft mentioned, AI is a tool, or even a tool belt, and that isn’t the only AI used. Rules do exist, and can simplify the understanding of patterns while also using lower compute overhead. Some standard patterns of fraud can also be used in some supervised learning. This isn’t a choice made purely for technology. The operators of existing systems are used to rules. As feature engineering is a challenging aspect of AI often overlooked by people beginning to add AI systems, leveraging existing features and rules can speed time to ROI for any system.
