# Supplementary material for: A machine-learning scraping tool for data fusion in the analysis of sentiments about pandemics for supporting business decisions with human-centric AI explanations
Source: PeerJ Comput Sci. 2021 Sep 17;7:e713. doi: 10.7717/peerj-cs.713 (PMC8459777; doi:10.7717/peerj-cs.713)
Supplement: Supplemental Information 1 [file peerj-cs-07-713-s001.zip › py/valid/relevant/8.txt]

Working Towards Extensive Technological Progress Made As Easy As Applying Online

What is IoT?

IoT or the Internet of things is a concept that allows devices to be connected online or offline. This creates a virtual network and these devices can then use the network to turn themselves off and on or just respond to user provided inputs. Based on the sensors and other receptors, these devices can continue to communicate freely among themselves without the involvement of a human being.

IoT is a forward-looking concept that is about to change the way we do things in the upcoming years. IOT jobs have been hard to get through with all formalities required but not anymore.

Working In IoT.

Internet of things has opened up the world to grow even freer and accepting of automation and artificial intelligence in workspace environments and in different walks of life. Human labor is irreplaceable but IOT can integrate and help us put things into place more efficiently. As the world speeds up every day in this era, where the pandemic is our new lifestyle, it wouldn't hurt to be on top of “everything Internet. Unable to leave their homes, people are pouring all their energy and effort online, binging shows, ordering commodities- food, clothing, backing up their data and pictures on the cloud, checking their bank balance and paying dues, and even upscaling their business. This is all being done from the comfort of one’s home with the introduction of IoT.

IoT provides a lot of job opportunities for interested people. Professional fields are being integrated with the rapid influx of digitization. Not only engineers but various other professionals can look for IoT job opportunities. The work being done is of extreme e importance to society and to the progress of mankind in general. With the introduction of the internet and digitization, historical data can be meticulously recorded and stored to use in future business processes. The old data can provide feedback thereby improving further business operations. IOT thus aims to reduce error or data lag in between devices so that they can communicate better. Predictions are also coming into play more and more and thus statistics and economics professionals can give it a shot. This is a glimpse into the future where job titles and opportunities are not limited to just one field of study.

Internet of things is a vast area of study and expertise. The approach to it is breaking down the components into schools of thought and application and drive new approaches with newer techniques. IoT has commercial applications in logistics, telecom, healthcare, lifestyle improvement, education, and the environment. Integrated operations of an IoT architect can have a lasting effect on how things connect to the network and how efficient the passage of information is. Operations management with IoT can help reduce idle and lag time in manufacturing and construction scenarios.

Conclusion

The future is in play right now with the flooding of IoT devices and algorithms all across the industrial and commercial sectors. Working in IOT can not only make a good CV but also provides insights on how the world is going to progress in years to come.
